# Supplementary material for: Seasonal Stability Assessment of Reference Genes for Quantitative Real-Time Polymerase Chain Reaction Normalization in Bombus terrestris
Source: Curr Issues Mol Biol. 2024 Feb 3;46(2):1335–47. doi: 10.3390/cimb46020085 (PMC10887669; doi:10.3390/cimb46020085)
Supplement: Supplementary file 1 [file cimb-46-00085-s001.zip]

Archive with 1 entries (1 files):
- cimb-2787246-supplementary.pdf
